# Supplementary material for: Palladium catalyzed regioselective B–C(sp) coupling via direct cage B–H activation: synthesis of B(4)-alkynylated o-carboranes
Source: Chem Sci. 2016 May 13;7(9):5838–45. doi: 10.1039/c6sc00901h (PMC6024241; doi:10.1039/c6sc00901h)
Supplement: Supplementary file 2 [file SC-007-C6SC00901H-s002.cif]

# Electronic Supplementary Material (ESI) for Chemical Science.
# This journal is © The Royal Society of Chemistry 2016

####################################################################### 
# 
# This file contains crystal structure data downloaded from the 
# Cambridge Structural Database (CSD) hosted by the Cambridge 
# Crystallographic Data Centre (CCDC).
# 
# Full information about CCDC data access policies and citation 
# guidelines are available at http://www.ccdc.cam.ac.uk/access/V1 
# 
# Audit and citation data items may have been added by the CCDC. 
# Please retain this information to preserve the provenance of 
# this file and to allow appropriate attribution of the data. 
# 
#######################################################################

data_4a
_database_code_depnum_ccdc_archive 'CCDC 1455897'
_audit_update_record             
;
2016-02-26 deposited with the CCDC.
2016-05-13 downloaded from the CCDC.
;

_audit_creation_method           SHELXL-97
_chemical_name_systematic        
; 
 ? 
;
_chemical_name_common            ?
_chemical_melting_point          ?
_chemical_formula_moiety         ?
_chemical_formula_sum            'C5 H14 B10'
_chemical_formula_weight         182.26

loop_
_atom_type_symbol
_atom_type_description
_atom_type_scat_dispersion_real
_atom_type_scat_dispersion_imag
_atom_type_scat_source
C C 0.0033 0.0016 'International Tables Vol C Tables 4.2.6.8 and 6.1.1.4'
H H 0.0000 0.0000 'International Tables Vol C Tables 4.2.6.8 and 6.1.1.4'
B B 0.0013 0.0007 'International Tables Vol C Tables 4.2.6.8 and 6.1.1.4'

_symmetry_cell_setting           Monoclinic
_symmetry_space_group_name_H-M   P2(1)/n

loop_
_symmetry_equiv_pos_as_xyz
'x, y, z'
'-x+1/2, y+1/2, -z+1/2'
'-x, -y, -z'
'x-1/2, -y-1/2, z-1/2'

_cell_length_a                   12.1726(10)
_cell_length_b                   7.9214(6)
_cell_length_c                   12.7226(10)
_cell_angle_alpha                90.00
_cell_angle_beta                 112.682(5)
_cell_angle_gamma                90.00
_cell_volume                     1131.89(15)
_cell_formula_units_Z            4
_cell_measurement_temperature    296(2)
_cell_measurement_reflns_used    71
_cell_measurement_theta_min      15
_cell_measurement_theta_max      15

_exptl_crystal_description       block
_exptl_crystal_colour            colourless
_exptl_crystal_size_max          0.50
_exptl_crystal_size_mid          0.40
_exptl_crystal_size_min          0.30
_exptl_crystal_density_meas      ?
_exptl_crystal_density_diffrn    1.070
_exptl_crystal_density_method    'not measured'
_exptl_crystal_F_000             376
_exptl_absorpt_coefficient_mu    0.047
_exptl_absorpt_correction_type   multi-scan
_exptl_absorpt_correction_T_min  0.5940
_exptl_absorpt_correction_T_max  0.7456
_exptl_absorpt_process_details   ?

_exptl_special_details           
; 
 ? 
;

_diffrn_ambient_temperature      296(2)
_diffrn_radiation_wavelength     0.71073
_diffrn_radiation_type           MoK\a
_diffrn_radiation_source         'fine-focus sealed tube'
_diffrn_radiation_monochromator  graphite
_diffrn_measurement_device_type  'BRUKER KAPPA APEXII DUO DIFFRACTOMETER'
_diffrn_measurement_method       'PHI & OMEGA SCAN'
_diffrn_detector_area_resol_mean ?
_diffrn_reflns_number            11646
_diffrn_reflns_av_R_equivalents  0.0455
_diffrn_reflns_av_sigmaI/netI    0.0389
_diffrn_reflns_limit_h_min       -14
_diffrn_reflns_limit_h_max       14
_diffrn_reflns_limit_k_min       -9
_diffrn_reflns_limit_k_max       9
_diffrn_reflns_limit_l_min       -15
_diffrn_reflns_limit_l_max       15
_diffrn_reflns_theta_min         1.97
_diffrn_reflns_theta_max         25.24
_reflns_number_total             2050
_reflns_number_gt                1365
_reflns_threshold_expression     >2sigma(I)

_computing_data_collection       'BRUKER KAPPA APEXII DUO DIFFRACTOMETER'
_computing_cell_refinement       'BRUKER KAPPA APEXII DUO DIFFRACTOMETER'
_computing_data_reduction        'BRUKER KAPPA APEXII DUO DIFFRACTOMETER'
_computing_structure_solution    'SHELXS-97 (Sheldrick, 2008)'
_computing_structure_refinement  'SHELXL-97 (Sheldrick, 2008)'
_computing_molecular_graphics    'SIEMENS SHELXTL'
_computing_publication_material  'SIEMENS SHELXTL'

_refine_special_details          
; 
 Refinement of F^2^ against ALL reflections.  The weighted R-factor wR and 
 goodness of fit S are based on F^2^, conventional R-factors R are based 
 on F, with F set to zero for negative F^2^. The threshold expression of 
 F^2^ > 2sigma(F^2^) is used only for calculating R-factors(gt) etc. and is 
 not relevant to the choice of reflections for refinement.  R-factors based 
 on F^2^ are statistically about twice as large as those based on F, and R- 
 factors based on ALL data will be even larger. 
;

_refine_ls_structure_factor_coef Fsqd
_refine_ls_matrix_type           full
_refine_ls_weighting_scheme      calc
_refine_ls_weighting_details     
'calc w=1/[\s^2^(Fo^2^)+(0.2000P)^2^+0.0000P] where P=(Fo^2^+2Fc^2^)/3'
_atom_sites_solution_primary     direct
_atom_sites_solution_secondary   difmap
_atom_sites_solution_hydrogens   geom
_refine_ls_hydrogen_treatment    riding
_refine_ls_extinction_method     none
_refine_ls_extinction_coef       ?
_refine_ls_number_reflns         2050
_refine_ls_number_parameters     136
_refine_ls_number_restraints     0
_refine_ls_R_factor_all          0.1485
_refine_ls_R_factor_gt           0.1194
_refine_ls_wR_factor_ref         0.4253
_refine_ls_wR_factor_gt          0.3980
_refine_ls_goodness_of_fit_ref   1.679
_refine_ls_restrained_S_all      1.679
_refine_ls_shift/su_max          0.007
_refine_ls_shift/su_mean         0.001

loop_
_atom_site_label
_atom_site_type_symbol
_atom_site_fract_x
_atom_site_fract_y
_atom_site_fract_z
_atom_site_U_iso_or_equiv
_atom_site_adp_type
_atom_site_occupancy
_atom_site_symmetry_multiplicity
_atom_site_calc_flag
_atom_site_refinement_flags
_atom_site_disorder_assembly
_atom_site_disorder_group
C1 C 0.6074(3) 0.3846(5) 0.2673(3) 0.0510(11) Uani 1 1 d . . .
H1 H 0.6744 0.4846 0.2817 0.061 Uiso 1 1 calc R . .
C2 C 0.4767(3) 0.4253(5) 0.2730(3) 0.0492(11) Uani 1 1 d . . .
C11 C 0.4517(4) 0.6067(6) 0.2968(4) 0.0729(15) Uani 1 1 d . . .
H11A H 0.3919 0.6542 0.2297 0.109 Uiso 1 1 calc R . .
H11B H 0.5235 0.6720 0.3178 0.109 Uiso 1 1 calc R . .
H11C H 0.4241 0.6084 0.3581 0.109 Uiso 1 1 calc R . .
C12 C 0.6692(4) 0.2427(5) 0.0944(3) 0.0547(11) Uani 1 1 d . . .
C13 C 0.7246(5) 0.2478(7) 0.0381(4) 0.0788(16) Uani 1 1 d . . .
H13 H 0.7690 0.2518 -0.0071 0.095 Uiso 1 1 calc R . .
B3 B 0.4827(4) 0.3872(6) 0.1448(4) 0.0488(12) Uani 1 1 d . . .
H3 H 0.4654 0.4844 0.0787 0.059 Uiso 1 1 calc R . .
B4 B 0.5934(4) 0.2312(6) 0.1667(3) 0.0453(11) Uani 1 1 d . . .
B5 B 0.6536(4) 0.1846(6) 0.3146(4) 0.0514(12) Uani 1 1 d . . .
H5 H 0.7472 0.1471 0.3592 0.062 Uiso 1 1 calc R . .
B6 B 0.5809(4) 0.3122(7) 0.3810(4) 0.0551(13) Uani 1 1 d . . .
H6 H 0.6271 0.3592 0.4684 0.066 Uiso 1 1 calc R . .
B7 B 0.3679(4) 0.3049(6) 0.1782(4) 0.0569(13) Uani 1 1 d . . .
H7 H 0.2751 0.3464 0.1343 0.068 Uiso 1 1 calc R . .
B8 B 0.4400(4) 0.1762(7) 0.1103(4) 0.0549(13) Uani 1 1 d . . .
H8 H 0.3943 0.1325 0.0219 0.066 Uiso 1 1 calc R . .
B9 B 0.5461(4) 0.0484(7) 0.2163(4) 0.0552(13) Uani 1 1 d . . .
H9 H 0.5693 -0.0790 0.1972 0.066 Uiso 1 1 calc R . .
B10 B 0.5379(5) 0.0997(6) 0.3497(4) 0.0620(14) Uani 1 1 d . . .
H10 H 0.5555 0.0051 0.4176 0.074 Uiso 1 1 calc R . .
B11 B 0.4274(4) 0.2557(7) 0.3249(4) 0.0591(14) Uani 1 1 d . . .
H11 H 0.3731 0.2643 0.3765 0.071 Uiso 1 1 calc R . .
B12 B 0.4064(5) 0.0947(7) 0.2233(5) 0.0635(14) Uani 1 1 d . . .
H12 H 0.3382 -0.0036 0.2086 0.076 Uiso 1 1 calc R . .

loop_
_atom_site_aniso_label
_atom_site_aniso_U_11
_atom_site_aniso_U_22
_atom_site_aniso_U_33
_atom_site_aniso_U_23
_atom_site_aniso_U_13
_atom_site_aniso_U_12
C1 0.052(2) 0.050(2) 0.056(2) -0.0049(17) 0.0260(19) -0.0050(17)
C2 0.053(2) 0.048(2) 0.054(2) -0.0023(17) 0.0290(19) 0.0028(17)
C11 0.090(3) 0.050(3) 0.099(3) -0.007(2) 0.059(3) 0.006(2)
C12 0.059(2) 0.055(3) 0.056(2) -0.0027(18) 0.029(2) -0.0010(19)
C13 0.087(3) 0.089(4) 0.082(3) -0.005(3) 0.056(3) 0.008(3)
B3 0.055(3) 0.050(3) 0.047(2) 0.0021(19) 0.026(2) 0.006(2)
B4 0.047(2) 0.046(3) 0.049(2) -0.0004(18) 0.0248(19) -0.0020(18)
B5 0.047(2) 0.058(3) 0.049(2) 0.002(2) 0.0178(19) 0.009(2)
B6 0.059(3) 0.062(3) 0.048(2) -0.001(2) 0.025(2) 0.004(2)
B7 0.045(2) 0.058(3) 0.069(3) -0.006(2) 0.023(2) -0.002(2)
B8 0.046(2) 0.060(3) 0.056(3) -0.012(2) 0.016(2) -0.003(2)
B9 0.059(3) 0.045(3) 0.068(3) 0.000(2) 0.033(2) -0.002(2)
B10 0.078(3) 0.055(3) 0.070(3) 0.016(2) 0.046(3) 0.008(2)
B11 0.062(3) 0.062(3) 0.067(3) 0.005(2) 0.039(2) -0.004(2)
B12 0.063(3) 0.056(3) 0.088(4) -0.008(3) 0.047(3) -0.014(2)

_geom_special_details            
; 
 All esds (except the esd in the dihedral angle between two l.s. planes) 
 are estimated using the full covariance matrix.  The cell esds are taken 
 into account individually in the estimation of esds in distances, angles 
 and torsion angles; correlations between esds in cell parameters are only 
 used when they are defined by crystal symmetry.  An approximate (isotropic) 
 treatment of cell esds is used for estimating esds involving l.s. planes. 
;

loop_
_geom_bond_atom_site_label_1
_geom_bond_atom_site_label_2
_geom_bond_distance
_geom_bond_site_symmetry_2
_geom_bond_publ_flag
C1 C2 1.653(5) . ?
C1 B6 1.699(6) . ?
C1 B3 1.705(6) . ?
C1 B5 1.711(6) . ?
C1 B4 1.725(6) . ?
C2 C11 1.524(6) . ?
C2 B3 1.688(5) . ?
C2 B7 1.699(6) . ?
C2 B11 1.704(6) . ?
C2 B6 1.719(6) . ?
C12 C13 1.158(5) . ?
C12 B4 1.536(5) . ?
B3 B7 1.736(6) . ?
B3 B8 1.755(7) . ?
B3 B4 1.770(6) . ?
B4 B9 1.763(6) . ?
B4 B5 1.775(6) . ?
B4 B8 1.777(6) . ?
B5 B6 1.759(6) . ?
B5 B10 1.766(7) . ?
B5 B9 1.782(7) . ?
B6 B10 1.763(8) . ?
B6 B11 1.781(7) . ?
B7 B12 1.765(8) . ?
B7 B11 1.765(7) . ?
B7 B8 1.772(6) . ?
B8 B12 1.763(7) . ?
B8 B9 1.781(7) . ?
B9 B12 1.776(7) . ?
B9 B10 1.784(6) . ?
B10 B11 1.763(7) . ?
B10 B12 1.779(8) . ?
B11 B12 1.762(8) . ?

loop_
_geom_angle_atom_site_label_1
_geom_angle_atom_site_label_2
_geom_angle_atom_site_label_3
_geom_angle
_geom_angle_site_symmetry_1
_geom_angle_site_symmetry_3
_geom_angle_publ_flag
C2 C1 B6 61.7(2) . . ?
C2 C1 B3 60.3(2) . . ?
B6 C1 B3 112.8(3) . . ?
C2 C1 B5 110.9(3) . . ?
B6 C1 B5 62.1(3) . . ?
B3 C1 B5 112.8(3) . . ?
C2 C1 B4 110.4(3) . . ?
B6 C1 B4 113.4(3) . . ?
B3 C1 B4 62.1(2) . . ?
B5 C1 B4 62.2(2) . . ?
C11 C2 C1 117.5(3) . . ?
C11 C2 B3 116.6(3) . . ?
C1 C2 B3 61.4(2) . . ?
C11 C2 B7 120.7(3) . . ?
C1 C2 B7 111.1(3) . . ?
B3 C2 B7 61.7(3) . . ?
C11 C2 B11 122.7(3) . . ?
C1 C2 B11 110.6(3) . . ?
B3 C2 B11 112.7(3) . . ?
B7 C2 B11 62.5(3) . . ?
C11 C2 B6 118.3(3) . . ?
C1 C2 B6 60.5(2) . . ?
B3 C2 B6 112.6(3) . . ?
B7 C2 B6 114.1(4) . . ?
B11 C2 B6 62.7(3) . . ?
C13 C12 B4 178.1(5) . . ?
C2 B3 C1 58.3(2) . . ?
C2 B3 B7 59.5(2) . . ?
C1 B3 B7 106.8(3) . . ?
C2 B3 B8 107.1(3) . . ?
C1 B3 B8 106.9(3) . . ?
B7 B3 B8 61.0(3) . . ?
C2 B3 B4 106.7(3) . . ?
C1 B3 B4 59.5(2) . . ?
B7 B3 B4 109.6(3) . . ?
B8 B3 B4 60.6(2) . . ?
C12 B4 C1 119.5(3) . . ?
C12 B4 B9 128.2(4) . . ?
C1 B4 B9 105.4(3) . . ?
C12 B4 B3 117.5(3) . . ?
C1 B4 B3 58.4(2) . . ?
B9 B4 B3 107.2(3) . . ?
C12 B4 B5 123.3(3) . . ?
C1 B4 B5 58.5(2) . . ?
B9 B4 B5 60.5(3) . . ?
B3 B4 B5 106.8(3) . . ?
C12 B4 B8 123.6(3) . . ?
C1 B4 B8 105.1(3) . . ?
B9 B4 B8 60.4(3) . . ?
B3 B4 B8 59.3(3) . . ?
B5 B4 B8 108.5(3) . . ?
C1 B5 B6 58.6(3) . . ?
C1 B5 B10 104.8(3) . . ?
B6 B5 B10 60.0(3) . . ?
C1 B5 B4 59.3(2) . . ?
B6 B5 B4 108.1(3) . . ?
B10 B5 B4 107.7(3) . . ?
C1 B5 B9 105.1(3) . . ?
B6 B5 B9 108.4(3) . . ?
B10 B5 B9 60.4(3) . . ?
B4 B5 B9 59.4(2) . . ?
C1 B6 C2 57.8(2) . . ?
C1 B6 B5 59.3(2) . . ?
C2 B6 B5 105.6(3) . . ?
C1 B6 B10 105.5(3) . . ?
C2 B6 B10 104.7(3) . . ?
B5 B6 B10 60.2(3) . . ?
C1 B6 B11 104.9(3) . . ?
C2 B6 B11 58.2(2) . . ?
B5 B6 B11 107.9(3) . . ?
B10 B6 B11 59.7(3) . . ?
C2 B7 B3 58.8(2) . . ?
C2 B7 B12 105.2(3) . . ?
B3 B7 B12 107.2(3) . . ?
C2 B7 B11 58.9(3) . . ?
B3 B7 B11 107.5(3) . . ?
B12 B7 B11 59.9(3) . . ?
C2 B7 B8 105.8(3) . . ?
B3 B7 B8 60.0(3) . . ?
B12 B7 B8 59.8(3) . . ?
B11 B7 B8 108.0(3) . . ?
B3 B8 B12 106.5(3) . . ?
B3 B8 B7 59.0(3) . . ?
B12 B8 B7 59.9(3) . . ?
B3 B8 B4 60.1(3) . . ?
B12 B8 B4 107.4(3) . . ?
B7 B8 B4 107.6(3) . . ?
B3 B8 B9 107.1(3) . . ?
B12 B8 B9 60.1(3) . . ?
B7 B8 B9 108.0(3) . . ?
B4 B8 B9 59.4(2) . . ?
B4 B9 B12 107.5(3) . . ?
B4 B9 B8 60.2(3) . . ?
B12 B9 B8 59.4(3) . . ?
B4 B9 B5 60.1(3) . . ?
B12 B9 B5 107.3(3) . . ?
B8 B9 B5 108.0(4) . . ?
B4 B9 B10 107.4(3) . . ?
B12 B9 B10 60.0(3) . . ?
B8 B9 B10 107.5(3) . . ?
B5 B9 B10 59.4(3) . . ?
B6 B10 B11 60.7(3) . . ?
B6 B10 B5 59.8(3) . . ?
B11 B10 B5 108.4(3) . . ?
B6 B10 B12 108.1(3) . . ?
B11 B10 B12 59.7(3) . . ?
B5 B10 B12 107.9(3) . . ?
B6 B10 B9 108.1(3) . . ?
B11 B10 B9 107.9(3) . . ?
B5 B10 B9 60.3(3) . . ?
B12 B10 B9 59.8(3) . . ?
C2 B11 B12 105.1(3) . . ?
C2 B11 B10 105.3(3) . . ?
B12 B11 B10 60.6(3) . . ?
C2 B11 B7 58.6(3) . . ?
B12 B11 B7 60.0(3) . . ?
B10 B11 B7 108.5(3) . . ?
C2 B11 B6 59.1(3) . . ?
B12 B11 B6 108.0(3) . . ?
B10 B11 B6 59.6(3) . . ?
B7 B11 B6 107.9(3) . . ?
B11 B12 B8 108.6(4) . . ?
B11 B12 B7 60.1(3) . . ?
B8 B12 B7 60.3(3) . . ?
B11 B12 B9 108.3(3) . . ?
B8 B12 B9 60.4(3) . . ?
B7 B12 B9 108.5(3) . . ?
B11 B12 B10 59.7(3) . . ?
B8 B12 B10 108.5(3) . . ?
B7 B12 B10 107.9(3) . . ?
B9 B12 B10 60.3(3) . . ?

_diffrn_measured_fraction_theta_max 0.999
_diffrn_reflns_theta_full        25.24
_diffrn_measured_fraction_theta_full 0.999
_refine_diff_density_max         0.562
_refine_diff_density_min         -0.366
_refine_diff_density_rms         0.102
####################################################################### 
# 
# This file contains crystal structure data downloaded from the 
# Cambridge Structural Database (CSD) hosted by the Cambridge 
# Crystallographic Data Centre (CCDC).
# 
# Full information about CCDC data access policies and citation 
# guidelines are available at http://www.ccdc.cam.ac.uk/access/V1 
# 
# Audit and citation data items may have been added by the CCDC. 
# Please retain this information to preserve the provenance of 
# this file and to allow appropriate attribution of the data. 
# 
#######################################################################

data_6a
_database_code_depnum_ccdc_archive 'CCDC 1455898'
_audit_update_record             
;
2016-02-26 deposited with the CCDC.
2016-05-13 downloaded from the CCDC.
;

_audit_creation_method           SHELXL-2014/6
_chemical_name_systematic        ?
_chemical_name_common            ?
_chemical_melting_point          ?
_chemical_formula_moiety         ?
_chemical_formula_sum            'C10 H26 B20'
_chemical_formula_weight         362.51

loop_
_atom_type_symbol
_atom_type_description
_atom_type_scat_dispersion_real
_atom_type_scat_dispersion_imag
_atom_type_scat_source
C C 0.0033 0.0016 'International Tables Vol C Tables 4.2.6.8 and 6.1.1.4'
H H 0.0000 0.0000 'International Tables Vol C Tables 4.2.6.8 and 6.1.1.4'
B B 0.0013 0.0007 'International Tables Vol C Tables 4.2.6.8 and 6.1.1.4'

_space_group_crystal_system      monoclinic
_space_group_IT_number           14
_space_group_name_H-M_alt        'P 21/n'
_space_group_name_Hall           '-P 2yn'

_shelx_space_group_comment       
;
The symmetry employed for this shelxl refinement is uniquely defined
by the following loop, which should always be used as a source of
symmetry information in preference to the above space-group names.
They are only intended as comments.
;

loop_
_space_group_symop_operation_xyz
'x, y, z'
'-x+1/2, y+1/2, -z+1/2'
'-x, -y, -z'
'x-1/2, -y-1/2, z-1/2'

_cell_length_a                   6.8180(7)
_cell_length_b                   13.8572(13)
_cell_length_c                   11.6193(12)
_cell_angle_alpha                90
_cell_angle_beta                 91.186(7)
_cell_angle_gamma                90
_cell_volume                     1097.54(19)
_cell_formula_units_Z            2
_cell_measurement_temperature    296(2)
_cell_measurement_reflns_used    1083
_cell_measurement_theta_min      15
_cell_measurement_theta_max      15

_exptl_crystal_description       block
_exptl_crystal_colour            colourless
_exptl_crystal_density_meas      ?
_exptl_crystal_density_method    ?
_exptl_crystal_density_diffrn    1.097
_exptl_crystal_F_000             372
_exptl_transmission_factor_min   ?
_exptl_transmission_factor_max   ?
_exptl_crystal_size_max          0.500
_exptl_crystal_size_mid          0.400
_exptl_crystal_size_min          0.300
_exptl_absorpt_coefficient_mu    0.048
_shelx_estimated_absorpt_T_min   0.976
_shelx_estimated_absorpt_T_max   0.986
_exptl_absorpt_correction_type   multi-scan
_exptl_absorpt_correction_T_min  0.5740
_exptl_absorpt_correction_T_max  0.7456
_exptl_absorpt_process_details   ?
_exptl_absorpt_special_details   ?
_diffrn_ambient_temperature      296(2)
_diffrn_radiation_wavelength     0.71073
_diffrn_radiation_type           MoK\a
_diffrn_source                   ?
_diffrn_measurement_device_type  'BRUKER KAPPA APEXII DUO DIFFRACTOMETER'
_diffrn_measurement_method       'PHI & OMEGA SCAN'
_diffrn_detector_area_resol_mean ?
_diffrn_reflns_number            17131
_diffrn_reflns_av_unetI/netI     0.1032
_diffrn_reflns_av_R_equivalents  0.1551
_diffrn_reflns_limit_h_min       -7
_diffrn_reflns_limit_h_max       8
_diffrn_reflns_limit_k_min       -16
_diffrn_reflns_limit_k_max       16
_diffrn_reflns_limit_l_min       -13
_diffrn_reflns_limit_l_max       13
_diffrn_reflns_theta_min         2.288
_diffrn_reflns_theta_max         25.250
_diffrn_reflns_theta_full        25.242
_diffrn_measured_fraction_theta_max 0.991
_diffrn_measured_fraction_theta_full 0.991
_diffrn_reflns_Laue_measured_fraction_max 0.991
_diffrn_reflns_Laue_measured_fraction_full 0.991
_diffrn_reflns_point_group_measured_fraction_max 0.991
_diffrn_reflns_point_group_measured_fraction_full 0.991
_reflns_number_total             1973
_reflns_number_gt                1073
_reflns_threshold_expression     'I > 2\s(I)'
_reflns_Friedel_coverage         0.000
_reflns_Friedel_fraction_max     .
_reflns_Friedel_fraction_full    .

_reflns_special_details          
;
 Reflections were merged by SHELXL according to the crystal
 class for the calculation of statistics and refinement.
 
 _reflns_Friedel_fraction is defined as the number of unique
 Friedel pairs measured divided by the number that would be
 possible theoretically, ignoring centric projections and
 systematic absences.
;

_computing_data_collection       'BRUKER KAPPA APEXII DUO DIFFRACTOMETER'
_computing_cell_refinement       'BRUKER KAPPA APEXII DUO DIFFRACTOMETER'
_computing_data_reduction        'BRUKER KAPPA APEXII DUO DIFFRACTOMETER'
_computing_structure_solution    ?
_computing_structure_refinement  'SHELXL-2014/6 (Sheldrick, 2014)'
_computing_molecular_graphics    'BRUKER SHELXTL'
_computing_publication_material  'BRUKER SHELXTL'
_refine_special_details          ?
_refine_ls_structure_factor_coef Fsqd
_refine_ls_matrix_type           full
_refine_ls_weighting_scheme      calc
_refine_ls_weighting_details     
'w=1/[\s^2^(Fo^2^)+(0.1684P)^2^] where P=(Fo^2^+2Fc^2^)/3'
_atom_sites_solution_primary     ?
_atom_sites_solution_secondary   ?
_atom_sites_solution_hydrogens   geom
_refine_ls_hydrogen_treatment    constr
_refine_ls_extinction_method     none
_refine_ls_extinction_coef       .
_refine_ls_number_reflns         1973
_refine_ls_number_parameters     136
_refine_ls_number_restraints     0
_refine_ls_R_factor_all          0.1478
_refine_ls_R_factor_gt           0.0838
_refine_ls_wR_factor_ref         0.2737
_refine_ls_wR_factor_gt          0.2401
_refine_ls_goodness_of_fit_ref   1.050
_refine_ls_restrained_S_all      1.050
_refine_ls_shift/su_max          0.004
_refine_ls_shift/su_mean         0.001

loop_
_atom_site_label
_atom_site_type_symbol
_atom_site_fract_x
_atom_site_fract_y
_atom_site_fract_z
_atom_site_U_iso_or_equiv
_atom_site_adp_type
_atom_site_occupancy
_atom_site_site_symmetry_order
_atom_site_calc_flag
_atom_site_refinement_flags_posn
_atom_site_refinement_flags_adp
_atom_site_refinement_flags_occupancy
_atom_site_disorder_assembly
_atom_site_disorder_group
B3 B 0.1258(5) 0.7543(2) 0.2729(3) 0.0341(9) Uani 1 1 d . . . . .
H3 H 0.1539 0.7826 0.3602 0.041 Uiso 1 1 calc R U . . .
B4 B 0.0545(5) 0.6350(3) 0.2568(3) 0.0399(10) Uani 1 1 d . . . . .
B5 B -0.1017(6) 0.6339(3) 0.1337(3) 0.0473(11) Uani 1 1 d . . . . .
H5 H -0.2215 0.5811 0.1247 0.057 Uiso 1 1 calc R U . . .
B6 B -0.1269(6) 0.7542(3) 0.0828(4) 0.0503(11) Uani 1 1 d . . . . .
H6 H -0.2634 0.7804 0.0415 0.060 Uiso 1 1 calc R U . . .
B7 B 0.2667(6) 0.7954(3) 0.1620(3) 0.0502(11) Uani 1 1 d . . . . .
H7 H 0.3856 0.8485 0.1725 0.060 Uiso 1 1 calc R U . . .
B8 B 0.2913(5) 0.6761(3) 0.2143(3) 0.0457(10) Uani 1 1 d . . . . .
H8 H 0.4264 0.6514 0.2586 0.055 Uiso 1 1 calc R U . . .
B9 B 0.1471(5) 0.5998(3) 0.1213(3) 0.0466(11) Uani 1 1 d . . . . .
H9 H 0.1897 0.5248 0.1036 0.056 Uiso 1 1 calc R U . . .
B10 B 0.0348(6) 0.6739(3) 0.0139(3) 0.0511(11) Uani 1 1 d . . . . .
H10 H 0.0037 0.6473 -0.0738 0.061 Uiso 1 1 calc R U . . .
B11 B 0.1105(6) 0.7944(3) 0.0397(3) 0.0528(12) Uani 1 1 d . . . . .
H11 H 0.1283 0.8469 -0.0303 0.063 Uiso 1 1 calc R U . . .
B12 B 0.2776(6) 0.6991(3) 0.0637(3) 0.0536(12) Uani 1 1 d . . . . .
H12 H 0.4050 0.6882 0.0086 0.064 Uiso 1 1 calc R U . . .
C1 C -0.1074(6) 0.7306(3) 0.2287(3) 0.0612(11) Uani 1 1 d . . . . .
H1 H -0.2340 0.7426 0.2840 0.073 Uiso 1 1 calc R U . . .
C2 C 0.0225(5) 0.8223(2) 0.1713(3) 0.0453(9) Uani 1 1 d . . . . .
C11 C -0.0385(7) 0.9231(3) 0.2031(4) 0.0756(13) Uani 1 1 d . . . . .
H11A H -0.0959 0.9545 0.1368 0.113 Uiso 1 1 calc R U . . .
H11B H -0.1328 0.9203 0.2632 0.113 Uiso 1 1 calc R U . . .
H11C H 0.0745 0.9589 0.2294 0.113 Uiso 1 1 calc R U . . .
C12 C 0.0310(5) 0.5746(2) 0.3655(3) 0.0457(9) Uani 1 1 d . . . . .
C13 C 0.0114(4) 0.5272(2) 0.4511(3) 0.0420(9) Uani 1 1 d . . . . .

loop_
_atom_site_aniso_label
_atom_site_aniso_U_11
_atom_site_aniso_U_22
_atom_site_aniso_U_33
_atom_site_aniso_U_23
_atom_site_aniso_U_13
_atom_site_aniso_U_12
B3 0.0346(19) 0.036(2) 0.0317(19) 0.0063(15) -0.0036(15) -0.0025(15)
B4 0.040(2) 0.042(2) 0.038(2) 0.0037(17) 0.0023(16) -0.0038(17)
B5 0.044(2) 0.050(2) 0.048(2) 0.0013(19) 0.0014(18) -0.0172(18)
B6 0.041(2) 0.059(3) 0.051(2) 0.007(2) -0.0087(18) -0.0076(18)
B7 0.038(2) 0.058(3) 0.054(2) 0.018(2) -0.0036(18) -0.0124(18)
B8 0.033(2) 0.057(3) 0.047(2) 0.0066(19) 0.0022(17) -0.0004(17)
B9 0.047(2) 0.049(2) 0.044(2) 0.0008(19) 0.0041(18) 0.0002(17)
B10 0.052(3) 0.066(3) 0.036(2) 0.000(2) 0.0005(18) -0.006(2)
B11 0.049(2) 0.069(3) 0.040(2) 0.015(2) 0.0009(18) -0.013(2)
B12 0.044(2) 0.074(3) 0.042(2) 0.006(2) 0.0103(18) -0.007(2)
C1 0.058(2) 0.066(3) 0.059(2) 0.006(2) 0.0069(19) -0.0022(19)
C2 0.042(2) 0.046(2) 0.0473(19) 0.0059(16) -0.0070(15) -0.0054(15)
C11 0.090(3) 0.047(3) 0.088(3) -0.001(2) -0.015(2) 0.010(2)
C12 0.043(2) 0.048(2) 0.047(2) 0.0041(18) 0.0083(15) -0.0039(15)
C13 0.0385(19) 0.045(2) 0.0424(19) 0.0046(16) 0.0056(14) -0.0014(14)

_geom_special_details            
;
 All esds (except the esd in the dihedral angle between two l.s. planes)
 are estimated using the full covariance matrix.  The cell esds are taken
 into account individually in the estimation of esds in distances, angles
 and torsion angles; correlations between esds in cell parameters are only
 used when they are defined by crystal symmetry.  An approximate (isotropic)
 treatment of cell esds is used for estimating esds involving l.s. planes.
;

loop_
_geom_bond_atom_site_label_1
_geom_bond_atom_site_label_2
_geom_bond_distance
_geom_bond_site_symmetry_2
_geom_bond_publ_flag
B3 C2 1.657(4) . ?
B3 C1 1.693(5) . ?
B3 B8 1.715(5) . ?
B3 B7 1.721(5) . ?
B3 B4 1.731(5) . ?
B4 C12 1.527(5) . ?
B4 C1 1.750(5) . ?
B4 B5 1.766(5) . ?
B4 B9 1.777(5) . ?
B4 B8 1.790(5) . ?
B5 C1 1.736(5) . ?
B5 B9 1.770(5) . ?
B5 B6 1.775(6) . ?
B5 B10 1.779(5) . ?
B6 C2 1.715(5) . ?
B6 C1 1.728(5) . ?
B6 B10 1.769(6) . ?
B6 B11 1.793(5) . ?
B7 C2 1.712(5) . ?
B7 B11 1.758(6) . ?
B7 B12 1.759(6) . ?
B7 B8 1.768(6) . ?
B8 B12 1.779(5) . ?
B8 B9 1.791(6) . ?
B9 B10 1.777(5) . ?
B9 B12 1.777(5) . ?
B10 B11 1.771(6) . ?
B10 B12 1.777(6) . ?
B11 C2 1.698(5) . ?
B11 B12 1.763(6) . ?
C1 C2 1.693(5) . ?
C2 C11 1.506(5) . ?
C12 C13 1.201(4) . ?
C13 C13 1.376(6) 3_566 ?

loop_
_geom_angle_atom_site_label_1
_geom_angle_atom_site_label_2
_geom_angle_atom_site_label_3
_geom_angle
_geom_angle_site_symmetry_1
_geom_angle_site_symmetry_3
_geom_angle_publ_flag
C2 B3 C1 60.7(2) . . ?
C2 B3 B8 110.5(3) . . ?
C1 B3 B8 112.2(3) . . ?
C2 B3 B7 60.9(2) . . ?
C1 B3 B7 111.8(3) . . ?
B8 B3 B7 62.0(2) . . ?
C2 B3 B4 110.6(3) . . ?
C1 B3 B4 61.5(2) . . ?
B8 B3 B4 62.6(2) . . ?
B7 B3 B4 113.3(3) . . ?
C12 B4 B3 117.9(3) . . ?
C12 B4 C1 119.5(3) . . ?
B3 B4 C1 58.2(2) . . ?
C12 B4 B5 126.4(3) . . ?
B3 B4 B5 105.0(3) . . ?
C1 B4 B5 59.2(2) . . ?
C12 B4 B9 128.8(3) . . ?
B3 B4 B9 104.7(2) . . ?
C1 B4 B9 106.1(2) . . ?
B5 B4 B9 59.9(2) . . ?
C12 B4 B8 120.9(3) . . ?
B3 B4 B8 58.3(2) . . ?
C1 B4 B8 106.1(3) . . ?
B5 B4 B8 108.1(2) . . ?
B9 B4 B8 60.3(2) . . ?
C1 B5 B4 60.0(2) . . ?
C1 B5 B9 107.0(3) . . ?
B4 B5 B9 60.3(2) . . ?
C1 B5 B6 59.0(2) . . ?
B4 B5 B6 108.3(3) . . ?
B9 B5 B6 108.1(3) . . ?
C1 B5 B10 106.0(3) . . ?
B4 B5 B10 108.3(2) . . ?
B9 B5 B10 60.1(2) . . ?
B6 B5 B10 59.7(2) . . ?
C2 B6 C1 58.9(2) . . ?
C2 B6 B10 104.5(3) . . ?
C1 B6 B10 106.8(3) . . ?
C2 B6 B5 105.4(3) . . ?
C1 B6 B5 59.4(2) . . ?
B10 B6 B5 60.2(2) . . ?
C2 B6 B11 57.9(2) . . ?
C1 B6 B11 106.3(3) . . ?
B10 B6 B11 59.6(2) . . ?
B5 B6 B11 107.6(3) . . ?
C2 B7 B3 57.72(19) . . ?
C2 B7 B11 58.6(2) . . ?
B3 B7 B11 105.3(3) . . ?
C2 B7 B12 105.1(3) . . ?
B3 B7 B12 105.5(3) . . ?
B11 B7 B12 60.2(2) . . ?
C2 B7 B8 105.5(2) . . ?
B3 B7 B8 58.9(2) . . ?
B11 B7 B8 108.8(3) . . ?
B12 B7 B8 60.6(2) . . ?
B3 B8 B7 59.2(2) . . ?
B3 B8 B12 104.8(3) . . ?
B7 B8 B12 59.5(2) . . ?
B3 B8 B4 59.1(2) . . ?
B7 B8 B4 108.2(3) . . ?
B12 B8 B4 107.4(3) . . ?
B3 B8 B9 104.8(3) . . ?
B7 B8 B9 107.3(3) . . ?
B12 B8 B9 59.7(2) . . ?
B4 B8 B9 59.5(2) . . ?
B5 B9 B4 59.7(2) . . ?
B5 B9 B10 60.2(2) . . ?
B4 B9 B10 107.9(3) . . ?
B5 B9 B12 108.2(3) . . ?
B4 B9 B12 108.1(3) . . ?
B10 B9 B12 60.0(2) . . ?
B5 B9 B8 107.9(3) . . ?
B4 B9 B8 60.2(2) . . ?
B10 B9 B8 107.8(3) . . ?
B12 B9 B8 59.8(2) . . ?
B6 B10 B11 60.8(2) . . ?
B6 B10 B12 108.3(3) . . ?
B11 B10 B12 59.6(2) . . ?
B6 B10 B9 108.0(3) . . ?
B11 B10 B9 107.8(3) . . ?
B12 B10 B9 60.0(2) . . ?
B6 B10 B5 60.0(2) . . ?
B11 B10 B5 108.4(3) . . ?
B12 B10 B5 107.8(3) . . ?
B9 B10 B5 59.7(2) . . ?
C2 B11 B7 59.3(2) . . ?
C2 B11 B12 105.5(3) . . ?
B7 B11 B12 60.0(2) . . ?
C2 B11 B10 105.1(3) . . ?
B7 B11 B10 108.3(3) . . ?
B12 B11 B10 60.4(2) . . ?
C2 B11 B6 58.8(2) . . ?
B7 B11 B6 108.2(3) . . ?
B12 B11 B6 107.9(3) . . ?
B10 B11 B6 59.5(2) . . ?
B7 B12 B11 59.9(2) . . ?
B7 B12 B10 108.0(3) . . ?
B11 B12 B10 60.1(2) . . ?
B7 B12 B9 108.3(3) . . ?
B11 B12 B9 108.2(3) . . ?
B10 B12 B9 60.0(2) . . ?
B7 B12 B8 60.0(2) . . ?
B11 B12 B8 108.1(3) . . ?
B10 B12 B8 108.3(3) . . ?
B9 B12 B8 60.5(2) . . ?
B3 C1 C2 58.6(2) . . ?
B3 C1 B6 108.3(3) . . ?
C2 C1 B6 60.1(2) . . ?
B3 C1 B5 108.0(3) . . ?
C2 C1 B5 108.0(3) . . ?
B6 C1 B5 61.6(2) . . ?
B3 C1 B4 60.3(2) . . ?
C2 C1 B4 108.0(3) . . ?
B6 C1 B4 111.2(3) . . ?
B5 C1 B4 60.9(2) . . ?
C11 C2 B3 117.9(3) . . ?
C11 C2 C1 116.8(3) . . ?
B3 C2 C1 60.7(2) . . ?
C11 C2 B11 122.4(3) . . ?
B3 C2 B11 111.0(3) . . ?
C1 C2 B11 112.4(3) . . ?
C11 C2 B7 119.4(3) . . ?
B3 C2 B7 61.4(2) . . ?
C1 C2 B7 112.3(3) . . ?
B11 C2 B7 62.1(2) . . ?
C11 C2 B6 119.6(3) . . ?
B3 C2 B6 110.6(3) . . ?
C1 C2 B6 60.9(2) . . ?
B11 C2 B6 63.4(2) . . ?
B7 C2 B6 114.1(3) . . ?
C13 C12 B4 179.6(3) . . ?
C12 C13 C13 179.9(5) . 3_566 ?

_refine_diff_density_max         0.372
_refine_diff_density_min         -0.292
_refine_diff_density_rms         0.062

_shelxl_version_number           2014/6

_shelx_res_file                  
;
TITL P in P2(1)/n
CELL 0.71073   6.81800  13.85720  11.61930  90.0000  91.1861  90.0000
ZERR    2.00   0.00070   0.00130   0.00120   0.0000   0.0069   0.0000
LATT 1
SYMM 0.5-X, 0.5+Y, 0.5-Z
SFAC C  H  B
UNIT 20 52 40
REM C10 H26 B20
REM APEXII BLOCK COLOURLESS
OMIT -3 50.5
SIZE 0.50 0.40 0.30
L.S. 4
acta
FMAP 2
PLAN 20
TEMP 23.000
WGHT    0.168400
FVAR       0.25652
B3    3    0.125797    0.754258    0.272928    11.00000    0.03464    0.03589 =
         0.03173    0.00632   -0.00361   -0.00251
AFIX 153
H3    2    0.153879    0.782577    0.360162    11.00000   -1.20000
AFIX   0
B4    3    0.054508    0.635048    0.256805    11.00000    0.03977    0.04161 =
         0.03847    0.00370    0.00228   -0.00376
B5    3   -0.101694    0.633941    0.133655    11.00000    0.04420    0.04977 =
         0.04796    0.00128    0.00141   -0.01717
AFIX 153
H5    2   -0.221463    0.581110    0.124736    11.00000   -1.20000
AFIX   0
B6    3   -0.126882    0.754164    0.082799    11.00000    0.04051    0.05901 =
         0.05086    0.00723   -0.00868   -0.00758
AFIX 153
H6    2   -0.263418    0.780388    0.041537    11.00000   -1.20000
AFIX   0
B7    3    0.266721    0.795424    0.161983    11.00000    0.03849    0.05837 =
         0.05364    0.01779   -0.00363   -0.01243
AFIX 153
H7    2    0.385633    0.848547    0.172492    11.00000   -1.20000
AFIX   0
B8    3    0.291251    0.676109    0.214328    11.00000    0.03308    0.05695 =
         0.04723    0.00662    0.00220   -0.00039
AFIX 153
H8    2    0.426354    0.651429    0.258561    11.00000   -1.20000
AFIX   0
B9    3    0.147073    0.599777    0.121315    11.00000    0.04663    0.04882 =
         0.04448    0.00081    0.00408    0.00022
AFIX 153
H9    2    0.189697    0.524753    0.103623    11.00000   -1.20000
AFIX   0
B10   3    0.034826    0.673884    0.013876    11.00000    0.05174    0.06563 =
         0.03587   -0.00043    0.00053   -0.00582
AFIX 153
H10   2    0.003683    0.647316   -0.073821    11.00000   -1.20000
AFIX   0
B11   3    0.110477    0.794385    0.039699    11.00000    0.04895    0.06947 =
         0.03987    0.01510    0.00094   -0.01273
AFIX 153
H11   2    0.128275    0.846877   -0.030329    11.00000   -1.20000
AFIX   0
B12   3    0.277648    0.699090    0.063700    11.00000    0.04443    0.07443 =
         0.04245    0.00628    0.01033   -0.00667
AFIX 153
H12   2    0.405042    0.688241    0.008595    11.00000   -1.20000
AFIX   0
C1    1   -0.107408    0.730582    0.228660    11.00000    0.05798    0.06646 =
         0.05930    0.00555    0.00693   -0.00223
AFIX 153
H1    2   -0.234015    0.742634    0.284035    11.00000   -1.20000
AFIX   0
C2    1    0.022457    0.822287    0.171271    11.00000    0.04191    0.04625 =
         0.04729    0.00593   -0.00696   -0.00540
C11   1   -0.038450    0.923129    0.203059    11.00000    0.09030    0.04726 =
         0.08843   -0.00093   -0.01465    0.01046
AFIX  33
H11A  2   -0.095873    0.954483    0.136839    11.00000   -1.50000
H11B  2   -0.132757    0.920337    0.263185    11.00000   -1.50000
H11C  2    0.074453    0.958850    0.229416    11.00000   -1.50000
AFIX   0
C12   1    0.030969    0.574551    0.365470    11.00000    0.04271    0.04763 =
         0.04720    0.00414    0.00832   -0.00392
C13   1    0.011383    0.527185    0.451066    11.00000    0.03847    0.04525 =
         0.04240    0.00463    0.00555   -0.00141

HKLF 4

REM  P in P2(1)/n
REM R1 =  0.0838 for    1073 Fo > 4sig(Fo)  and  0.1478 for all    1973 data
REM    136 parameters refined using      0 restraints

END

WGHT      0.1683      0.0000

REM Highest difference peak  0.372,  deepest hole -0.292,  1-sigma level  0.062
Q1    1   0.1508  0.7720  0.2994  11.00000  0.05    0.37
Q2    1   0.1619  0.7512  0.2292  11.00000  0.05    0.29
Q3    1  -0.0216  0.9394  0.2955  11.00000  0.05    0.26
Q4    1   0.0514  0.5885  0.3286  11.00000  0.05    0.23
Q5    1   0.0433  0.8073  0.1003  11.00000  0.05    0.23
Q6    1   0.1107  0.6044  0.1933  11.00000  0.05    0.22
Q7    1   0.0343  0.9747  0.1394  11.00000  0.05    0.20
Q8    1   0.1162  0.8714  0.0068  11.00000  0.05    0.19
Q9    1   0.0380  0.5210  0.3866  11.00000  0.05    0.18
Q10   1  -0.1971  0.7690  0.3172  11.00000  0.05    0.18
Q11   1   0.2958  0.6901  0.1439  11.00000  0.05    0.18
Q12   1  -0.0458  0.6780  0.0796  11.00000  0.05    0.17
Q13   1  -0.1025  0.6976  0.1328  11.00000  0.05    0.16
Q14   1   0.3672  0.8737  0.2233  11.00000  0.05    0.16
Q15   1  -0.0575  0.7834  0.1369  11.00000  0.05    0.14
Q16   1  -0.2270  0.9223  0.1909  11.00000  0.05    0.14
Q17   1  -0.0050  0.4636  0.3084  11.00000  0.05    0.12
Q18   1   0.1635  0.6381  0.0594  11.00000  0.05    0.12
Q19   1   0.1440  0.6089 -0.0582  11.00000  0.05    0.12
Q20   1   0.1273  0.4652  0.2344  11.00000  0.05    0.11
;
_shelx_res_checksum              46537
